# Supplementary material for: Diplodia seriata Biocontrol Is Altered via Temperature and the Control of Bacteria
Source: Microorganisms. 2024 Feb 8;12(2):350. doi: 10.3390/microorganisms12020350 (PMC10892200; doi:10.3390/microorganisms12020350)
Supplement: Supplementary file 1 [file microorganisms-12-00350-s001.zip]

Archive with 1 entries (1 files):
- microorganisms-2767493-supplementary.pdf
